# Supplementary material for: Aetiology and prognosis of community-acquired pneumonia at the Adult University Teaching Hospital in Zambia
Source: PLoS One. 2022 Jul 15;17(7):e0271449. doi: 10.1371/journal.pone.0271449 (PMC9286256; doi:10.1371/journal.pone.0271449)
Supplement: S1 Data — (XLSX) [file pone.0271449.s001.xlsx]

## Sheet: Sheet1
Age	Gender	Inpatient	ICU	Thirty_day_mortality	TB_history	TB_history_diagnosis	TB_treatment_prior	HIV_history	Receiving_ART	DM_history	Asthma_history	COPD_history	Heart_failure_history	CVA_history	Renal_failure_history	Hypertension_history	Alchohol_history	Smoking_history	Cough	Breathlesness	Chest_pain	Fever	Haemopthysis	Symptoms_two_weeks	Previous_antibiotics	Antibiotics_duration	Weight	height	BMI	BP_systolic	BP_diastolic	Temperature	Respiratory_rate	Cyanosis	Crackles	Bronchial_breath_sounds	Wheezing	Reduced_air_entry	Pleural_rub	Rhonchi	Conducted_sounds	Vesicular_breath_sounds	Oxygen_saturation	Supplemental_oxygen	Hb	Urea	Urea_cutoff	Creatinine	CD4_count
40	2	1	0		0		0	1	0	0	0	0	0	0	0	0	0	0	1	1	1	1	0	0	1	0				90	59	36.5	16	0	1	0	0	0	0	0	0	0		0	14.9			130	1133
60	2	1	0	1	1		0	1	1	0	0	0	0	0	0	0	0	0	1	0	0	0	0	1	1	1	49	1.65	18	116	66	36.8	24	0	1	0	0	0	0	0	0	0	88	0	13.7			61	934
47	2	1	0	0	0		0	1	1	0	1	0	0	0	0	0	0	0	1	1	1	0	1	1	1	1	90	1.6	35.2	136	82	36.7	22	0	0	0	0	0	0	0	0	1	94	0	11.8			76	748
45	2	1	0	0	0			1	1	0	0	0	0	0	0	0	0	0	1	1	0	1	0	1	0		50			2	96	36.3	20	0	1	0	0	0	0	0	0	0	96	0	11.9	1.6	0	47	548
23	2	1	0		0		0	1	1	0	0	0	0	0	0	0	0	0	1	1	1	0	1	0	1	0	42	1.6	16.4	94	44	38	20	0	1	0	0	0	0	0	0	0		0	8.3	5.9	0	65	546
35	1	1	0	0	1	0	1			0	0	0	0	0	0	0	1	0	0	0	1	0	1	1	1	0	54	1.71	18.5	83	37	38.1	32	0	0	1	0	0	0	0	0	0	90	0	18.7			64	544
18	1	1	0	0	0			1	1	0	0	0	1	0	0	0	0	0	1	0	0	1	0	1	1	1	42	1.55	17.5	95	62	36	18	0	0	0	0	0	0	0	0	1	98	0	11				503
35	1	1	0	0	0			1	0	1	0	0	0	0	0	0	1	1	1	0	0	1	0	0	0		47			95	55	39	18	0	1	0	0	0	0	0	0	0		0	13.4				503
82	1	0	0	0	0		0	1	1	0	0	0	0	0	0	0	1	1	1	0	0	0	0	1	1	0	56	1.7	19.4				16	0	1	0	0	0	0	0	0	0	98	1	13.8			71	502
22	1	1	0	1	1	0		1	1	0	0	0	0	0	0	0	1	1	1	0	0	0	0	1	0		63	1.54	26.6	95	56	36.7	38	0	1	0	0	0	0	0	0	0		0	10.3				456
21	1	0	0	1	1	0	1	1		0	0	0	0	0	0	0	0	0	1	1	0	1	0	1	1	1	45	1.54	19	130	83	37.1	38	0	1	0	0	0	0	0	0	0	78	0	10.8			63	450
58	1	1	0	0	1	1	0	1	1	0	0	1	0	0	0	0	0	1	1	1	1	1	1	1	1	1	60	1.57	24.3	110	60	35.6	36	1	0	0	0	0	0	0	0	1	78	0	14.5	10.2	0	103	370
31	2	1	0	0	0		0	1	1	0	0	0	0	0	0	0	1	0	1	1	1	1	0	0	1	0	56	1.6	21.9	123	70	36.4	18	0	1	0	0	0	0	0	0	0		0	11			161	341
26	1	1	0	0	0			1	1	0	0	0	0	0	0	0	1	1	1	0	0	1	0	1	0		53	1.62	20.2	77	54	37.2	26	0	0	0	0	0	0	0	0	1	96	0	12.5	4.9	0	83	324
33	2	1	0		0		0	1	0	0	0	0	0	0	0	0	1	0	1	1	1	1	0	0	1	0		1.75		94	56		20	0	0	0	0	0	0	0	0	1		0	10.1			59	316
39	1	1	0	0	0			1	0	0	0	0	0	0	0	0	1	0	1	0	1	0	0	0	0					110	70	36	32	0	1	0	0	1	0	0	0	0		0	11.6			384	305
49	1	1	0	1	1		0	1	1	0	0	0	0	0	0	1	1	1	1	1	0	1	0	0	0		64	1.56	26.3	146	100	35.4	32	0	0	1	0	0	0	0	0	0	94	0	15			80	289
45	1	1	0	0	0		0	1	0	0	0	0	0	0	0	0	0	0	1	0	1	0	0	0	1	1	75	1.8	23.1	120	80	36	18	0	1	0	0	0	0	0	0	0	92	0	11.5	7.2	0	80	283
39	2	1	0	0	1	0	0	1	1	0	0	0	0	0	0	1	1	0	1	0	0	0	0	0	1	0				124	93	36.4	20	0	1	0	0	0	0	0	0	0	97	0	10.9				268
26	2	1	0	0	0			1	0	0	0	0	0	0	0	0	0	0	1	0	0	0	0	0	0		43	1.59	17	89	68	36.5	24	1	1	0	0	0	0	0	0	0	88	0	12.4	15.3	0	141	265
31	1	1	0	1	0		0	1	1	0	0	0	0	0	0	0	0	0	1	1	1	0	1	1	1	1	49	1.7	17	90	60	37	28	1	1	0	0	0	0	0	0	0	90	0	7.9	17	0	249	250
50	2	1	0	0	0			1	1	0	0	0	0	0	0	1	1	0	1	0	0	0	0	0	0		105	1.54	44.3	150	70	38	18	0	1	0	0	0	0	0	0	0		0	11.8				228
41	1	1	0		0		0	1	1	0	0	0	0	0	0	0	1	0	1	1	1	1	0	1	1	1	50	1.64	18.6	121	76	36.5	20	0	1	0	0	0	0	0	0	0		0	6.7			88	220
31	2	0	0	0	0		0	1	1	0	0	0	0	0	0	0	1	0	1	1	1	1	0	1	1	1		1.55		86	74	37	20	0	0	0	0	0	0	0	0	1							219
52	1	1	0	1	1	0	0	1	1	0	0	0	0	0	0	0	1	1	1	1	0	1	0	1	1	1	51	1.69	17.9	88	60	37.4	20	0	0	0	0	0	0	0	0	1	94	0	7	12	0	129	202
40	2	1	0	1	0			1	1	0	0	0	0	0	0	0	0	0	1	1	0	0	0	1	0					100	60	36.2	43	0	1	0	0	0	0	0	0	0	89	1	10.9			42	187
63	1	1	0	0	0		0	1	1	0	0	0	0	0	0	0	1	1	1	1	1	1	0	1	0		65	1.65	23.9	90	60	35.6	32	0	0	0	0	1	0	0	0	0	82	0	6.8			117	184
53	1	1	0	0	1	1	1	1	1	0	0	0	0	0	0	0	1	1	1	1	0	1	0	1	1	1	57	1.69	20	125	82	37	20	1	1	0	0	0	0	0	0	0		0	9.3			165	174
54	1	0	0		0		0	1	1	0	0	0	0	0	0	0	1	1	1	0	0	1	0	0	1	1	45	1.79	14	79	55	35.9	18	1	0	0	0	0	0	0	0	1		0	8.3			83	174
55	1	1	0	1	0		0	1	1	0	0	0	0	0	0	0	0	0	1	1	0	1	0	0	1	1	75	1.75	24.5	130	70	38	30	0	1	0	0	0	0	0	0	0	94	1	13.7			76	173
48	1	1	0	0	1		1	1	0	0	0	0	0	0	0	0	1	1	1	0	1	0	0	1	1	1		1.61				35.8	20	0	1	0	0	0	0	0	0	0		0	13.3			56	166
56	1	1	0	0	1	1	0	1	1	0	0	0	0	0	0	0	1	1	1	0	1	1	0	0	1	1	59	1.7	20.4	85	47	37.6	32	0	1	0	0	0	0	0	0	0	93	0	10	8.6	0	107	164
32	1	1	0	0	1	0	0	1	1	0	0	0	0	0	0	0	1	1	1	1	1	0	0	1	0		38	1.68	13.5	100	60	38	32	1	0	0	0	0	0	0	0	1	74	0	9.2			81	163
34	1	1	0		0		0	1	1	0	0	0	0	0	0	0	0	0	1	1	1	1	0	1	1	1	45	1.59	17.8	70	42	35.6	42	1	0	0	0	0	0	0	0	1		1					158
48	1	1	0		1	1	0	1	1	0	0	0	0	0	0	0	0	0	1	0	0	0	0	1	1	1				85	55	39	36	0	1	0	0	0	0	0		0	95	0	11.9	5.8	0	71	138
30	1	1	0	0	0			1	1	0	0	0	0	0	0	0	1	1	1	0	1	0	0	1	0					103	62	37.5	26	0	1	0	0	0	0	0		0	96	0	9.7	45.8	1	1062	131
46	2	0	0	1	1	1	0	1	1	0	0	0	0	0	0	0	0	0	1	0	0	0	0	1	0										1	0	0	0	0	0	0	0	98	0					127
40	1	1	0		1		1	1	1	0	0	0	0	0	0	1	1	0	1	1	1	1	1	1	1	0	59	1.72	19.9	110	71	36.3	20	0	0	0	0	1	0	0	0	0		0	8.9			1590	127
45	2	1	0	0	1	0	1	1	0	0	0	0	0	0	0		1	1	1	1	1	0	0	1	1	1	51	1.69	17.9	98	57	38	30	1	1	0	0	0	0	0	0	0	0	0	3.4	4.3	0	59	122
21	1	1	0	0	1	1	1	1	1	0	0	0	0	0	0	0	0	0	0	1	1	1	0	1	0	1	50			104	72	36	32	1	0	0	0	1	0	0	0	0	89	1	10.6	4.8	0	54	118
28	2	1	0	1	0		1	0		0	0	0	0	0	0	0	0	0	1	1	0	1	1	1	1	1				100	60	36	18	0	0	0	0	0	0	1	0	0		0	8.9			52	114
44	1	1	0	0	1		0	1	1	0	0	0	0	0	0	1	1	1	1	1	1	1	0	1	1	1	48	1.52	20.8	100	60	36.2	20	0	0	0	0	1	0	0	0	0		0				66	110
24	1	1	0		0		0	1	1	0	0	0	0	0	0	0	1	1	1	0	1	1	0	1	1	1	74	1.73	24.7	130	80	36.4	22	0	0	0	0	0	0	0	0	1	96	0	12	7.4	0	130	102
46	1	1	0		1	0	1	1	1	0	0	0	0	0	0	0	1	1	1	1	1	1	1	1	1	1				115	70	36.8	18	0	1	0	0	0	0	0		0	94	1	11.2	2.4	0	70	100
34	1	1	0	1	0		1	1	1	0	0	0	0	0	0	0	1	0	1	0	0	1	0	1	1	0	55	1.69	19.3	123	84	38	20	0	0	0	0	1	0	0	0	0	86	0	11	8.8	0	120	93
44	1	1	0	1	1	0	0	1	1	0	0	0	0	0	0	0	1	0	1	0	0	1	0	1	1	1				95	57	36.6	36	0	0	0	0	1	0	0		0	82	0	13.4	2.3	0	44	92
57	2	1	0		0		0	1	0	0	0	0	0	0	0	1	0	0	1	0	1	1	0	0	0			1.54		148	83	35.5	18	0	0	0	0	0	0	0	0	1		0	12.6			36	86
54	2	1	0		1	1	1	1	1	0	0	0	0	0	0	0	0	0	1	1	0	1	0	1	1	1	50	1.63	18.8	79	59	35.3	20	0	0	0	0	0	0	0	0	1	94	0	6.9	9.5	0	122	81
35	2	1	0	0	0		1	1	1	0	0	0	0	0	0	0	0	0	1	0	0	0	0	1	1	1	60	1.7	20.8	120	60	37.5	16	0	1	0	0	0	0	0	0	0	95	0				52	81
69	1	1	0		1	0	1	1	1	0	0	0	0	0	0	0	1	0	1	0	1	1	0	1	1	1	45	1.65	16.5	90	50	36.9	22	1	1	0	0	0	0	0	0	0	98	0	8.2	2.9	0	29	76
33	1	1	0	1	0		0	1	0	0	1	0	0	0	0	0	1	0	1	1	1	1	1	1	1	1	60	1.65	22																3.1	8.5	0	72	76
35	2	1	0		1	0	0	1	1	0	0	0	0	0	0	0	1	0	1	0	0	1	0	1	0		48	1.76	15.5	83	69	36.6	20	0	0	1	0	0	0	0	0	0		0	8.7			43	73
48	1	1	0	0	1	0	0	1	1	0	0	0	0	0	0	1	1	1	1	1	0	0	0	0	1	1				105	50	35.6	24	0	0	1	0	0	0	0		0	91	0	11.8				73
40	2	1	0	1	0		0	1	1	0	0	0	0	0	0	0	0	0	1	0	1	1	0	0	0			1.63		110	84	36.4	28	0	0	0	0	0	0	0	0	1		0	5.8	730.1	1		68
44	1	1	0	0	0		1	1	1	0	0	0	0	0	0	0	1	0	1	0	0	1	0	0	1	0	60	1.7	20.8	127	72	36.6	18	0	0	0	0	1	0	0	0	0	90	0	6.6			71	66
47	1	1	0		1		0	1	0	0	0	0	0	0	0	0	1	1	1	0	1	0	0	1	0		57	1.63	21.5	102	75	35.9	30	0	1	0	0	0	0	0	0	0	96	0	12.8	12.1	0	69	63
37	1	1	0	1	0		1	1	1	0	0	0	0	0	0	0	1	0	1	1	1	1	0	1	1	1				120	60	36.2	20	0	1	0	0	0	0	0		0	89	0	8.3	37.3	1	1183	62
19	2	1	0	0	1		0	1	1	0	0	0	0	0	0	0	0	0	1	0	1	0	0	1	1	1	38	1.56	15.6	110	70	36.3	42	0	1	0	0	0	0	0	0	0	78	0	9.8			34	57
30	2	1	0	1	1	1	1	1	0	0	0	0	0	0	0	0	1	0	0	1	1	1	1	0	1	0	55	1.7	19	120	80	37	26	0	1	0	0	0	0	0	0	0	80	1	11	10	0	100	50
36	1	1	0		0		1	1	1	0	0	0	0	0	0	0	1	1	1	1	1	1	0	1	1	1	48	1.58	19.2	120	80	36.8	26	0	1	0	0	0	0	0	0	0	84	1	13.9	6.6	0	74	50
32	2	1	0	0	0		0	1	1	0	0	0	0	0	0	0	1	0	1	1	1	1	0	1	1	0	50	1.7	17.3	100	80	36	30	0	1	1	0	0	0	0	0	0		0	7.5	11	0	68	47
35	2	1	0	0	0		1	1	1	0	0	0	0	0	0	0	1	0	1	1	1	1	0	0	1	0				88	62	37.4	30	0	1	0	0	1	0	0		0	64	0	4.3	2.8	0	40	47
23	2	1	0		1	1	1	1	1	0	0	0	0	0	0	0	1	0	1	1	1	0	1	1	1	1	59	1.62	22.5	102	71	37.2	42	1	1	0	0	0	0	0	0	0		1	9.7			57	46
23	2	1	0	0	0		0	1	1	0	0	0	0	0	0	0	0	0	0	1	0	0	0	0	0		59	1.6	23	76	55	35.9	32	0	0	0	0	0	0	0	0	1	83	0	9.7			57	46
18	1	1	0	1	0		0	1	1	0	0	0	0	0	0	0	0	0	1	0	1	0	0	1	1	1				91	78	36.6	22	1	0	0	0	0	0	0	0	1	98	0	8.8			38	41
52	1	0	0	0	1	1	0	1	1	0	0	0	0	0	0	0	0	0	1	1	1	0	0	1	1	1	46.5	1.76	15	83	51	36.2	20	0	1	0	0	0	0	0	0	0		0	11.5			55	30
42	1	1	0		1	1	0	1	1	0	0	0	0	0	0	0	0	0	1	1	0	0	0	1	1	1		1.62		85	43	38	26	0	0	0	0	0	0	0	0	1	40	0	3.3			148	25
46	1	1	0	0	1		1	1	1	0	0	0	0	1	0	0	1	1	1	1	1	1	0	0	1	1		1.54		80	50	37.2	20	0	1	0	0	0	0	0	0	0		0	3.7	18.9	0	302	21
44	2	1	0	1	1	0	0	1	1	0	0	0	0	0	0	0	1	0	1	0	0	1	0	1	1	1				90	65	37	24	0	1	0	0	0	0	0		0	90	0	8.3	12.1	0	117	19
30	2	1	0	1	1	1	0	1	1	0	0	0	0	0	0	0	0	0	0	0	0	1	0	1	1	1																			7.1	3.9	0	82	16
45	1	1	0	0	1	0	0	1	1	0	0	0	0	0	0	0	0	0	1	0	1	0	0	1	1	1				105	60	35.7	20	0	0	1	0	0	0	0		0		0	8	5.7	0	96	16
53	2	1	0	0	1		0	1	0	0	0	0	0	0	0	0	0	0	1	0	0	1	0	0	0		45	1.5	20	146	89	35.5	22	0	0	0	0	0	0	0	0	1		0	8.5			52	15
45	2	1	0	0	1	1	0	1	1	0	0	0	0	0	0	0	0	0	1	1	1	0	0	1	1	0	49	1.67	17.6	91	57	36.5	26	1	1	0	0	0	0	0	0	0	90	0	8	5.7	0	96	15
23	2	1	0		1	1		1	1	0	0	0	0	0	0	0	0	0	1	1	0	1	0	1	0		35	1.45	16.6	97	70	37.2	48	0	1	0	0	0	0	0	0	0	93	0					12
36	2	1	0		1	0	1	1	1	0	0	0	0	0	0	0	0	0	1	1	1	0	0	1	1	1				110	70	38.5	22	0	1	0	0	0	0	0		0	50	0	8				12
42	1	1	0		0		0	1	1	0	0	0	0	0	0	0	1	1	1	0	1	1	0	1	0		60	1.7	20.8	101	72	37.4	28	0	0	0	0	1	0	0	0	0	91	0	14.4	7.4	0	165	12
42	1	1	0		1	0	1	1	1	0	0	0	0	0	0	0	1	1	1	1	1	1	1	1	1	1	55	1.73	18.4	96	72	35	20	1	1	0	0	0	0	0	0	0		0	7			54	8
22	1	1	0	1	1	1	0	1	1	0	0	0	0	0	0	0	1	1	1	1	0	0	0	1	1	1	48	1.65	17.6	110	70	39	32	1	0	0	0	0	0	0	0	1	84	0	12			151	7
21	2	1	0	0	1	0	0	1	1	0	0	0	0	0	0	0	0	0	1	0	0	1	0	1	1	1				99	69	36.6	23	0	0	0	0	0	0	0	0	1		0	4.7			71	6
21	2	1	0	0	1		0	1	1	0	0	0	1	0	0	0	0	0	1	1	1	1	1	1	1	1	41	1.51	18	90	55	36.9	22	0	1	0	0	0	0	0	0	0		0	9.9	6.6	0	96	6
44	1	1	0	0	1	1	1	1	1	0	0	0	0	0	0	0	1	0	1	1	1	1	0	1	1	1	45	1.54	19	94	63	35.7	22	1	1	0	0	0	0	0	0	0		0	8.6	5.5	0	77	6
27	2	1	0	0	0			1	1	0	0	0	0	0	0	0	0	0	1	0	0	1	0	1	0		40	1.48	18.3	93	56	36.9	20	0	1	0	0	0	0	0	0	0		0	5.1	2.2	0	32	6
27	2	1	0	0	0		0	1	1	0	0	0	0	0	0	0	0	0	1	1	1	1	0	1	1	1				100	75	37	30	0	1	0	0	0	0	0		0	93	0	5.1	2.2	0	32	6
20	1	1	0		1	1	1	1	1	0	0	0	0	0	0	0	1	0	1	0	1	1	0	1	1	1	40	1.55	16.6	120	70	36.8	32	1	0	0	0	0	0	0	0	1	90	0	6.8	2	0	23	5
42	2	1	0		1	1	0	1	1	0	0	0	0	0	0	0	0	0	1	0	0	1	0	1	1	0				98	61	38.8	22	0	1	0	0	0	0	0		0	90	0	5.7	2.6	0	41	4
23	2	1	0	0	0		1	1	1	0	0	0	0	0	0	0	0	0	1	0	0	0	0	1	1	1				110	70	37.1	22	0	1	0	0	0	0	0		0	98	0	4.4	2.8	0	22	3
21	1	1	0		1	0	0	1	1	0	0	1	0	0	0	0	1	1	1	1	1	1	0	1	1	1	45	1.5	20	90	70	36	28	1	1	0	0	1	0	0	0	0	61	1	10.5			43	2
27	1	1	0		0		1	1	1	0	0	0	0	0	0	0	1	0	1	0	1	0	0	0	1	1	40	1.6	15.6	110	66	37.3	18	0	0	0	0	0	0	0	0	1		0	4.1			84	1
34	1	1	0	0	0		1	1	1	0	0	0	0	0	0	0	1	1	1	0	0	0	0	1	1	1				100	80	36.8		0	1	0	0	0	0	0		0		0	6.9			186	1
56	1	1	0	1	1		0			0	1	1	0	0	0	0	1	1	1	1	1	1	0	0	0		40	1.55	16.6	90	60	38	30	0	1	0	1	0	0	0	0	0	70	0
40	1	1	0	1	1	0	0	0		0	0	0	0	0	0	0	1	1	1	0	1	1	1	0	1	0	45	1.6	17.6	90	60	35.5	28	0	1	0	0	0	0	0	0	0	88	0	14	10	0	150
43	1	1	0	0	1	0	0	1	0	0	0	0	0	0	0	0	0	0	1	0	1	1	0	1	0		63	1.65	23.1	100	60	37.5	20	0	1	0	0	0	0	0	0	0	90	0	12.8			52
50	1	1	0	0	1		0	0		0	0	0	0	0	0	0	1	1	1	1	0	1	1	0	0		60	1.72	20.3	140	92	35.5	32	0	0	0	0	0	0	0	0	1	94	0	14	8	0	92
18	2	1	0	0	1	1	0	1	1	0	0	0	0	0	0	0	0	0	1	1	1	1	0	1	1	1	45	1.65	16.5	100	70	37.1	20	0	0	0	0	0	0	0	0	1	98	0	11.9			46
40	1	1	0	0	1		0	1	1	0	0	0	0	0	0	0	1	0	1	0	1	1	0	1	1	1	74	1.78	23.4	90	60	37.1	30	0	0	0	0	0	0	0	0	1	80	0
44	1	1	0	0	1		0			0	0	0	0	0	0	0	1	1	1	0	1	1	0	1	0		60	1.65	22	80	50	35	32	1	1	0	0	0	0	0	0	0	92	0	6.5	6.8	0	112
60	2	1	0	1	1	1	0	0		0	0	0	0	0	0	1	0	0	1	1	1	1	0	0	1	1	70	1.7	24.2	150	86	36.8	30	0	0	0	0	0	0	0	0	1	88	0	14.6			98
22	1	1	0	1	1	0	0	1	0	0	0	0	0	0	0	0	1	1	1	1	0	1	0	1	0		40	1.7	13.8	120	80	36	26	1	0	0	0	0	0	0	0	1	70	0	14.9	4.3	0	63
46	2	1	0		1	1	0	1	1	0	0	0	0	0	0	0	1	0	1	1	0	1	0	1	0		40	1.7	13.8	90	50	35.9	28	0	0	0	0	0	0	0	0	1	94	0	9.7	3.1	0	43
45	1	1	0	0	1	1	1	1	1	0	0	0	0	0	0	0	1	0	1	0	0	0	0	1	1	1	65	1.69	22.8	90	60	37.5	20	0	0	0	0	0	0	0	0	1	92	0	9.9	2.3	0	39
38	1	1	0	0	1	1	0	0		0	0		0	0	0	0	1	1	1	1	1	1	1	1	0		49	1.7	17	80	50	35.5	32	1	1	0	0	0	0	0	0	0	94	0	10.8			38
58	2	0	0		1	0	1			0	0	0	0	0	0	1	1	0	1	0	1	1	0	1	1	1	80	1.6	31.2	140	90	37	20	0	0	0	0	0	0	0	0	1	98	0
36	2	1	0	1	1	0	1	0		0	0	0	0	0	0	0	0	0	1	0	1	1	0	1	1	1	64	1.57	26	122	81	36.8	20	0	0	1	0	0	0	0	0	0	90	0	12.5	4.4	0	80
51	1	1	0		1	0	1	0		0	0	0	0	0	0	0	1	1	1	0	1	1	1	1	1	1	78	1.76	25.2	163	111	37.3	28	0	0	0	0	1	0	0	0	0	99	0	10.4			53
22	2	1	0	0	1	1	1	1	1	0	0	0	0	0	0	0	0	0	0	0	1	0	0	1	1	1	37	1.64	13.8	90	60	37.5	18	0	0	0	0	1	0	0	0	0	95	0	9.4			29
31	1	1	0		1	0	1	1	1	0	0	0	0	0	0	0	1	1	1	1	1	1	0	1	1	1		1.53		105	58	36	46	0	1	0	0	1	0	0	0	0	8	0	10			76
73	1	1	0	0	1		0	0		0	0	0	0	0	0	0	1	1	1	1	0	0	0	1	0			1.76		150	90	36.8	32	0	1	1	0	0	0	0	0	0	81	0	15.6
56	1	1	0	0	1	1	0	0		0	0	0	0	0	0	0	1	1	1	0	1	0	0	0	1	1	65	1.73	21.7	138	92	36.5	20	0	0	0	0	0	0	0	0	1	97	0	12.4			33
41	1	1	0	0	1	1	1	1	1	0	0	0	0	0	0	0	1	0	1	0	1	0	0	1	1	1	63	1.7	21.8	104	61	36.6	24	0	0	0	0	0	0	0	0	1	88	0				55
53	2	1	0	1	1	0	0	1	0	0	0	0	0	0	0	0	1	0	1	1	0	0	0	1	1	0	57	1.59	22.5	127	81	36.1	38	1	0	0	0	1	0	0	0	0		1	11.6			69
52	1	1	0	1	1		1	1	1	0	0	0	0	0	0	0	1	1	1	1	0	0	0	1	1	1		1.74		96	62	36.1	42	1	1	0	0	0	0	0	0	0		1	10.1			39
38	1	1	0	0	1	1	1	0		0	0	0	1	0	0	0	1	1	1	1	1	1	1	1	1	1	53	1.81	16.2	103	90	35.8	30	1	0	0	0	0	0	0	0	1		0	13			66
18	2	1	0	0	1	0	1	1	1	0	0	0	0	0	0	0	0	1	1	1	1	1	0	1	0		37	1.54	15.6	114	79	36.7	34	1	0	0	0	0	0	0	0	1		0	12.6			70
29	2	1	0		1	1	1	1	1	0	0	0	0	0	0	0	0	0	1	1	1	1	0	0	1	1		1.47		74	55	36.4	28	0	0	0	0	0	0	0	0	1		0
36	1	1	0	0	1	1	1	1	1	0	0	0	0	0	0	0	0	1	1	1	0	0	1	1	1	1	50	1.7	17.3	145	100	35.9	26	0	0	0	0	0	0	0	0	1		0
25	2	1	0		1		0	1	1	0	0	0	0	0	0	0	0	0	1	0	1	1	1	0	1	1		1.48		70	38	35.7	38	1	0	0	0	0	0	0	0	1		0	8			45
34	2	1	0	0	1	1	0	1	1	0	0	0	0	0	0	0	0	0	1	1	1	1	0	0	1	1	38	1.5	16.9	70	50	36.4	30	0	0	0	0	0	0	0	0	1		0	5.9			89
50	1	1	0		1	0	0	0		0	0	1	0	0	0	1	1	1	1	1	1	1	1	0	0		54	1.69	18.9	161	113	36.1	32	1	0	0	0	0	0	0	0	1		0
55	2	1	0	0	1		0			0	0	0	0	0	0	0	0	0	1	0	0	0	1	1	0		41	1.59	16.2	121	67	36.8	22	0	0	0	0	0	0	0	0	1	91	0
28	1	1	0	1	1		0	1	0	0	0	1	0	0	0	0	1	0	1	1	1	0	1	1	1	1	45	1.53	19.2	100	85	35.7	40	0	1	0	0	0	0	0	0	0	59	1
42	1	1	0	0	1	1	1	1	1	0	1	0	0	0	0	1	1	0	1	1	0	0	0	1	1	1	48	1.64	17.8	231	163	36	30	1	1	0	1	0	0	0	0	0	95	0	12.2			378
45	1	1	0		1		1	1	1	0	0	1	0	0	0	0	1	0	1	0	0	0	0	1	1	0		1.64		85	70	35.5	26	1	1	0	0	0	0	0	0	0	93	0	10.7	3.8	0	49
47	1	1	0	0	1	0	0	1	1	0	0	1	0	0	0	0	1	1	1	1	1	1	1	0	1	1	65	1.7	22.5	151	114	36.3	42	0	0	0	0	0	0	0	0	1	87	0	15.2			52
34	1	1	0		1	0	1	1	0	0	0	0	0	0	0	0	1	1	1	1	1	1	1	0	1	1	67	1.77	21.4	112	73	35		1	1	0	0	0	0	0	0	0	90	0	9.4			80
27	1	1	0	0	1		1	1	1	0	0	0	0	0	0	0	1	1	1	0	1	0	0	0	1	0	40	1.53	17.1	91	69	35.6	24	1	0	0	0	0	0	0	0	1	96	0	7.4			89
31	1	0	0		1	1	0	1	1	0	0	1	0	0	0	0	1	0	1	1	1	1	1	0	0		46	1.56	18.9	103	77	37.3	22	0	1	0	0	0	0	0	0	0
40	1	1	0	0	1		1	0		0	0	0	0	0	0	0	1	1	1	0	1	1	0	1	1	1				103	62	36.5	21	0	0	0	0	0	0	0	0	1		0	5.4	9.8	0	174
73	1	1	0	0	1	1	1	0		0	0	1	0	0	0	1	1	1	0	1	0	0	0	1	1	0		1.8		165	100	36.6		1	1	1	0	0	0	0	0	0	90	0	15.6
22	1	1	0		1	1	1	0		0	0	0	0	0	0	0	1	0	1	1	1	1	1	1	1	1	45	1.68	15.9	100	60	36.1	18	0	1	0	0	0	0	0	0	0	85	0	12.2
65	2	1	0	0	1	1	1	0		0	0	0	0	0	0	1	0	0	1	1	1	0	1	1	1	1				128	78	36.5	24	0	1	1	0	0	0	0	0	0		0	10			59
39	2	1	0	0	1	1	0	1	1	0	0	0	0	0	0	0	1	0	1	1	0	1	1	1	1	1	40	1.74	13.2	138	90	37	20	0	1	0	0	0	0	0	0	0		0
20	2	1	0		1	0		0		0	1	0	0	0	0	0	0	0	1	1	1	1	0	1	0		40	1.5	17.8	91	54	38	20	0	1	0	0	0	0	0	0	0		0	11.7	3.5	0	52
50	2	1	0	0	1	1	0	1	1	0	1	0	0	0	0	1	1	1	1	1	1	1	0	1	1	1	90	1.6	35.2	128	78	36.2	18	0	0	0	0	0	0	0	0	1		0	9.9	3	0	42
66	2	1	0	0	1		1	0		0	0	0	0	0	0	0	1	1	1	0	0	0	0	1	1	1	50	1.62	19.1	123	55	36	18	1	1	0	0	0	0	0	0	0		0	8.9
36	1	1	0	1	1			0		1	0	0	0	0	0	1	1	0	1	1	0	1	0	1	0		75	1.7	26	182	114	36.5	22	1	0	0	0	0	0	0	0	0	78	0	5.9	87.8	1	3538
22	2	1	0	0	1	1	1	0		0	0	0	0	0	0	0	0	0	1	1	1	0	0	1	1	1	40	1.58	16	108	88	36	24	0	0	0	0	0	0	0	0	1	98	0		3.8	0	68
29	2	1	0	0	1	0	0	1	0	0	0	0	0	0	0	0	1	0	1	1	1	0	0	1	1	1		1.65		96	53	38.3	40	0	1	0	0	1	0	0	0	0		1	12.4	2.9	0	42
39	2	1	0	1	1		0	1	1	0	0	1	0	0	0	0	0	0	1	1		0	0	1	1	1	50	1.53	21.4	99	69	36.9	30	1	1	0	0	0	0	0	0	0	84	1	14.1	4.4	0	104
21	2	1	0	0	1	0	0	1	1	0	0	0	0	0	0	0	1	0	1	1	0	0	1	0	1	1	55	1.5	24.4	81	37	36	32	0	1	0	0	0	0	0	0	0	68	0		23.7	1	117
34	2	1	0	1	1		0	1	1	0	0	0	0	0	0	0	1	0	1	0	0	0	0	1	1	1	43	1.64	16	80	53	36	22	1	1	1	0	0	0	0	0	0	98	0	5	4.5	0	61
28	2	1	0	0	1	0		1	1	0	0	0	0	0	0	0	0	0	1	1	1	1	0	0	0					104	62	37.4	28	0	0	0	0	0	0	0	0	1	82	0	7.3	3.8	0	63
66	2	1	0	1	1	0	1	1	1	0	0	0	0	0	0	0	1	1	1	0	1	1	0	1	1	1	29	1.6	11.3	88	66	36	18	1	1	1	0	0	0	0	0	0	67	0	6.4	12.4	0	266
55	2	1	0	1	1	0	1	1	1	0	0	0	0	0	1	0	1	0	1	0	0	0	0	1	1	1	40	1.5	17.8	117	60	36	20	1	1	0	0	0	0	0	0	0	0	0	7.5	29.7	1	317
64	2	1	0	1	1		0	0		0	0	0	1	0	0	0	0	0	1	1	1	1	0	1	1	1	55	1.5	24.4	85	65	36.5	26	1	1	0	0	0	0	0	0	0	0	0	13.7	14	0	81
24	2	1	0	0	1	1	1	1	1	0	0	0	0	0	0	0	1	0	1	1	1	1	0	1	1	0		1.5		94	55	39.2	30	1	0	0	0	0	0	0	0	1	0	0	3.3	10.9	0	111
36	1	1	0	0	1	0	1	1	1	0	0	1	0	0	0	0	1	1	1	1	1	0	0	1	1	0	40	1.6	15.6	98	63	35.7	32	1	1	0	0	0	0	0	0	0	87	1
46	2	1	0	1	1	1	1	1	1	0	0	0	0	0	0	0	0	0	1	1	1	1	0	1	1	1	42	1.5	18.7	115	80	35.5	34	0	1	0	0	0	0	0	0	0	92	1	8.9	8.3	0	39
42	2	1	0	0	1	1	1	1	1	0	0	0	0	0	0	0	1	0	1	0	0	1	0	0	1	1	50	1.68	17.7	100	70	36.5	18	1	1	0	0	0	0	0	0	0		0	6.7	14.6	0	235
48	1	1	0	1	1	0	1	1	1	0	0	0	0	0	0	0	1	1	1	1	1	1	0	1	1	1				115	70	38.8	36	0	1	0	0	0	0	0		0		0
70	1	1	0	0	1	0	0	0		0	0	0	0	0	0	0	1	0	1	1	0	1	0	1	1	0				140	75	36.8	26	0	1	0	0	0	0	0		0	96	0	11.2	14.9	0	221
58	2	1	0		1	0	0	1	1	0	0	0	0	0	0	0	0	0	1	0	1	1	0	0	1	1				131	74	36.8	16	0	0	0	0	0	0	1		0		0	14.3			85
35	2	1	0		1	0	1	1	1	0	0	0	0	0	0	0	1	0	1	1	1	1	0	0	1	1				116	84	35.7	20	0	1	0	0	0	0	0		0	50	0	3.2	6.3	0	68
38	1	1	0		1	1	1			0	0	0	0	0	0	0	1	1	1	1	1	1	0	1	1	1				110	50	36.3	21	0	0	0	0	1	0	0		0	93	0	8.6	5.9	0	71
44	1	1	0	0	1	0	0	1	1	0	0	0	0	0	0	0	1	1	1	1	1	1	0	1	1	1	54			100	60	37	22	0	0	0	0	1	0	0		0		0	12.3			407
43	1	1	0	0	1	1	1	0		0	0	0	0	0	0	0	1	1	1	1	1	1	0	1	1	1				115	75	38.5	28	0	1	0	0	0	0	0		0	50	0	12.9	3.1	0	57
34	1	1	0	0	1	0	1	1	1	0	0	0	0	0	0	0	1	0	1	0	1	1	0	1	1	1	45			105	60	36	22	0	0	1	0	0	0	0		0	77	0	11.6	5.5	0	58
23	1	1	0		1	0	0	1	1	0	0	0	0	0	0	0	1	1	1	1	1	1	0	1	1	1				110	75	36	38	0	1	0	0	0	0	0		0	89	0	12	2.7	0	50
34	2	1	0		1	0	1	1	1	0	0	0	0	0	0	0	0	0	1	1	0	0	0	1	1	1				90	40	38	20	0	0	0	0	1	0	0		0	98	0	5	4.5	0	61
33	1	1	0	0	1	1	0	1	1	0	0	0	0	0	0	0	1	0	1	1	1	1	0	1	1	1		1.62		90	60	39	30	1	1	0	0	1	0	0	0	0		0	4			304
32	2	1	0		1	0	1	0		0	0	1	0	0	0	0	0	0	1	1	1	1	0	1	1	1	41	1.5	18.2	94	72	36.7	22	0	1	0	0	0	0	0	0	0		1	11.5	44.1	1
32	2	1	0	0	1			1	1	0	0	1	0	0	0	0	0	0	1	1	0	1	0	1	0		50	1.53	21.4	125	66	37.8	34	0	1	0	0	0	0	0	0	0	91	1	8.2
50	1	1	0	1	1	0		1	1	0	0	0	0	0	0	0	1	0	1	0	0	1	0	1	0			1.65		110	60	37	18	0	1	0	0	0	0	0	0	0		0	5.9
42	1	1	0	1	1	1	1	1	1	0	0	0	0	0	0	0	1	1	1	1	1	0	0	1	1	1	40	1.65	14.7	100	60	36	26	1	1	0	0	0	0	0	0	0	98	0	4.1	3.9	0	32
23	2	1	0	1	1	0	1	1	1	0	0	1	0	0	0	0	0	0	1	1	1	0	0	1	1	1		1.54		73	53	35.3	30	1	1	0	0	0	0	0	0	0		1
36	1	1	0	0	1	1		1	0	0	0	0	0	0	0	0	1	1	1	0	0	0	0	1	0		53	1.7	18.3	94	50	38	18	0	1	0	0	1	0	0	0	0		0	12.2			63
22	2	1	0	0	1		0	1	1	0	0	1	0	0	0	1	0	0	1	1	0	0	0	1	1	1	46			87	72	39	24	0	1	0	0	0	0	0	0	0	98	1	10.2	5.5	0	61
37	2	1	0	0	1	0	0	1	1	0	0	0	0	0	0	0	0	0	1	0	1	0	0	1	1	1	43	1.6	16.8	85	50	37	18	1	0	0	0	0	0	0	0	1		0	3.1	3.3	0	28
22	2	1	0	1	1	0		1	1	0	0	0	0	0	0	0	0	0	1	0	0	0	0	1	0		32	1.52	13.9	91	70	38.1	20	0	0	0	0	0	0	0	0	1		0	7.6
30	2	1	0	1	1	1	0	1	1	0	0	0	0	0	0	0	0	0	1	1	0	0	0	1	1	1	30	1.53	12.8	100	60	37	20	0	1	0	0	0	0	0	0	0		0
25	2	1	0	0	1	1	1	1	1	0	0	1	0	0	0	0	0	0	1	1	1	1	0	1	1	1	30			100	80	36	36	0	1	0	0	0	0	0	1	0	70	1	12			64
58	1	1	0	0	1	1	1	1	0	0	0	0	0	0	0	0	0	0	1	1	0	0	0	0	1	1	42	1.61	16.2	120	80	36	18	0	0	0	0	0	0	0	0	1		0
23	2	1	0	1	1	1	1	1	1	0	0	0	0	0	0	0	0	0	1	0	0	1	0	1	1	1		1.55		100	60	38.9	22	0	1	0	0	0	0	0	0	0		0	4.8	2	0	42
	1	1	0	1	1	1	1	1	1	0	0	0	0	0	0	0	0	0	1	1	1	1	0	1	1	1	51	1.6	19.9	92	72	36.5	32	1	1	0	0	0	0	0	0	0		0	7.4	6	0	75
48	2	1	0	0	1	1	1			0	0	0	0	0	0	0	0	0	1	0	1	1	0	0	1	1		1.5		115	80	37	23	0	1	0	0	0	0	0	0	0		0	12.3			47
35	2	1	0	0	1	0	1	1	1	0	0	0	0	0	0	0	0	0	1	1	0	1	0	1	1	1	35	1.52	15.1	90	50	36.7	28	0	0	0	0	0	0	0	0	1		0	6.7	2.9	0	28
40	1	1	0	0	0		0	1	0	0	0	0	0	0	0	0	0	0	1	1	1	1	0	1	0		60	1.74	19.8	100	70	37.3	24	0	0	0	0	1	0	0	0	0	84	0	10	6.2	0	80
31	1	1	0		0		1	1	0	0	0	0	0	0	0	0	1	1	1	0	0	1	0	1	1	1	48	1.58	19.2	90	60	37.4	28	0	0	0	0	0	0	0	0	1	94	0	11	2.8	0	67
22	1	1	0	0	0		0	0		0	0	0	0	0	0	0	1	1	1	0	0	1	0	1	0		49	1.7	17	90	55	38.2	22	1	1	0	0	0	0	0	0	0	97	0	6	1.9	0	39
63	1	1	0	0	0		0	1	1	0	0	0	0	0	0	0	1	1	0	1	0	1	0	1	1	0	45	1.72	15.2	90	60		30	0	1	0	0	0	0	0	0	0	84	0	9.4	7.1	0	87
49	1	1	0		0		0			0	0	0	0	0	0	0	1	1	1	0	0	1	0	1	0		40	1.65	14.7	120	80	37.2	26	1	0	0	0	0	0	0	0	1		0
76	1	1	0	1	0		0			0	0	0	0	0	0	0	1	1	1	0	0	0	0	1	0		45	1.59	17.8	80	60	35.5	20	0	0	0	0	0	0	0	0	1	96	0	13.2	4.1	0	70
25	2	1	0	1	0		0	1	1	0	0	0	0	0	0	0	0	0	1	1	0	0	1	1	1	1	48	1.65	17.6	90	60	35	28	1	1	0	0	0	0	0	0	0	50	1	3.8	43.8	1	1148
39	2	0	0		0		0	0		0	0	0	0	0	0	0	0	0	0	0	1	0	0	0	0		49	1.75	16	100	70	37.2	22	0	0	0	0	0	0	0	0	1	97	0	12.2	3.5	0	84
66	1	1	0		0		0	0		0	0	1	0	0	0	0	1	1	0	0	1	0	0	1	1	0	45	1.72	15.2	130	80	37.4	28	0	0	0	0	0	0	0	0	1	74	0	12.4	19	0	163
52	1	1	0	0	0		0	1	1	0	0	0	0	0	0	0	1	0	1	1	0	1	0	1	1	1	60	1.7	20.8	100	60	36	32	1	0	0	0	0	0	0	0	1	94	0	9.5	4.5	0	49
38	2	1	0		0		0	0		0	0	0	0	0	0	1	1	1	1	1	0	0	1	1	0		68	1.58	27.2	160	100	37.4	22	0	0	0	0	0	0	0	0	1	97	0	13	8.5	0	159
18	2	1	0		0		0			0	0	0	1	0	0	0	0	0	1	0	0	0	0	0	0		60	1.55	25	120	70	37.5	16	0	0	0	0	0	0	0	0	1	92	0	12.8	3.3	0	67
61	1	1	0	1	0		0			0	0	0	0	0	0	0	1	0	1	1	1	1	0	1	0		78	1.76	25.2	130	70	35.5	32	0	1	0	0	0	0	0	0	0	88	0				150
27	2	0	0		0		0	0		0	0	0	0	0	0	0	0	0	1	0	1	1	0	1	1	1	72	1.65	26.4	110	70	37	22	0	0	0	0	0	0	0	0	0	94	0
44	2	0	0	0	0		0			0	0	0	0	0	0	0	1	1	1	0	1	1	1	0	1	1	50	1.55	20.8	90	60	36	18	0	0	0	0	0	0	0	0	1	97	0	12.6	3.1	0	47
65	1	1	0	0	0		0	0		0	0	1	0	0	0	0	1	1	1	0	0	0	0	0	1	0	60	1.7	20.8	100	60	37.3	24	0	0	0	0	0	0	0	0	0	84	0
71	2	1	0	0	0		0	1	1	0	0	0	0	0	0	0	0	0	1	0	1	0	0	1	1	1	65	1.54	27.4	120	70	35.6	18	1	0	0	0	0	0	0	0	1	93	0	21.5	13	0	359
35	1	1	0		0		0			0	0	0	0	0	0	0	1	0	1	1	1	1	0	1	1	1	69	1.69	24.2	100	60	39	26	0	1	0	0	0	0	0	0	0	92	0	4.6	2	0	69
19	1	1	0	1	0		0	0		0	0	0	1	0	0	0	0	0	1	1	1	1	1	1	0		65	1.69	22.8	110	60	37.4	28	1	0	0	0	0	0	0	0	1	94	1	9.4	14.1	0	103
19	1	1	0		0		0	0		0	0	0	0	0	0	0	1	1	1	1	1	1	1	1	0		48	1.65	17.6	90	60	38.3	22	0	0	1	0	0	0	0	0	0	93	0	7.1	2.2	0	51
54	1	1	0		0		0	1	1	1	0	0	0	1	0	1	0	0	1	0	0	1	0	0	1	1	88	1.8	27.2	160	100	37	20	0	0	0	0	1	0	0	0	0	98	0	17.1	6.2	0	96
67	1	1	0		0		0	0		0	0	0	0	0	0	0	1	1	1	0	1	1	1	1	0		40	1.61	15.4	100	60	37.1	30	0	1	0	0	1	0	0	0	0	50	0	11.1	4.9	0	44
44	1	1	0	0	0		0	1	1	0	0	0	0	0	0	0	0	0	1	1	1	1	0	1	0		50	1.55	20.8	112	63	38	26	0	1	0	0	1	0	0	0	0	87	0	10.7			103
29	1	1	0	0	0		0	1	1	0	0	0	0	0	0	0	1	1	1	1	1	1	0	1	0		44	1.52	19	90	63	35.7	30	1	0	0	0	0	0	0	0	1	97	0	6.7	4.1	0	85
28	2	1	0		0		0	1	1	0	0	0	1	1	0	0	1	0	1	1	1	1	1	1	1	1	63	1.59	24.9	80	60	35.3	28	0	0	0	1	0	0	0	0	0	93	0	11.3	5.5	0
37	2	0	0	0	0		0	0		0	0	0	0	0	0	0	0	0	1	1	0	0	0	0	0		55	1.72	18.6	113	72	37	16	0	0	0	0	0	0	0	0	1	98	0	11.8	3.5	0	48
51	1	1	0	0	0		0	1	0	0	0	0	0	0	0	0	1	1	1	0	0	0	0	1	0		50	1.77	16	122	84	37.3	18	0	1	0	0	0	0	0	0	0	80	0	13.2	11.7	0	112
59	2	0	0	0	0		0	0		0	0	0	0	0	0	1	0	0	1	0	0	0	0	1	1	0				122	88	36.2	14	0	0	0	0	0	0	0	0	1	97	0	13.6			63
44	1	1	0	1	0		0	1		0	0	0	0	0	0	0	1	0	1	1	1	1	1	1	0		48	1.63	18.1	101	58	36.9	40	0	0	0	0	0	0	0	0	1	79	0
18	1	1	0		0		0	0		0	0	0	0	0	0	0	0	0	1	1	1	1	0	1	0		49	1.58	19.6	100	72	35.7	22	1	1	0	0	0	0	0	0	0	91	0	3.6			45
83	1	1	0	0	0		1	0		0	0	0	0	0	0	1	1	1	1	0	1	0	1	1	1	1	71	1.76	22.9	132	74	37	20	0	0	0	0	0	0	0	0	1	91	0	10.5			98
44	1	1	0		0		0	0		0	0	0	1	0	0	0	1	1	1	1	1	0	1	1	1	1		1.87		90	50	35.8	32	0	1	0	0	0	0	0	0	0	87	0	15			79
49	2	1	0		0		0	0		1	0	0	0	0	0	1	1	0	1	1	0	0	0	0	0		120	1.53	51.3	91	47	35.4	18	0	0	0	0	0	0	0	0	1	93	0	11.2			57
40	1	1	0		0		0			0	0	0	0	0	0	1	1	1	1	1	1	0	1	0	0			1.62		137	81	36.4	18	0	0	0	0	0	0	0	0	1	99	0	12.4			78
74	1	0	0	0	0		0	0		0	0	0	0	0	0	0	1	1	1	0	0	0	0	1	0									0	0	0	0	0	0	0	0	1	99	0	14.9	4.1	0	100
19	2	1	0	0	0		0	0		0	0	0	0	0	0	0	0	0	1	0	0	0	0	0	1	0	50	1.55	20.8	97	71	36.4	22	0	0	1	0	0	0	0	0	0	95	0	6	2.1	0	25
39	2	1	0	0	0		0	0		0	0	0	0	0	0	1	0	0	1	0	0	1	0	0	0			1.58		112	67	37.8	22	1	1	0	0	0	0	0	0	0		0	12.4			5
48	1	1	0	0	0		1	0		0	1	0	0	0	0	0	0	0	1	1	1	0	0	1	1	1	77	1.68	27.3	126	87	36.9	22	0	1	0	0	0	0	0	0	0		0
36	1	1	0		0		0			0	0	0	0	0	0	0	1	1	1	0	1	1	1	1	0			1.73		111	59	37.9	22	0	0	0	0	0	0	0	0	1		0	4.5			119
86	2	1	0		0		0	0		0	0	0	0	1	0	1	1	1	1	0	1	1	0	0	0			1.58		227	99	36.4	20	0	0	0	0	0	0	0	0	1		0	11.5			85
23	1	1	0	0	0		0	0		0	0	0	0	0	0	0	1	1	1	0	1	0	1	0	0		60	1.73	20	123	73	35	20	0	0	0	0	0	0	0	0	1		0	11.9			52
28	1	1	0	0	0		0	0		0	0	0	0	0	0	0	0	0	1	0	1	0	1	1	0		68	1.67	24.4	121	65	36.7	20	0	0	0	0	0	0	0	0	1
36	2	1	0		0		0	1	1	0	0	0	1	0	0	0	1	1	1	1	1	1	0	1	0		55			160	61	36.8	18	0	0	0	0	0	0	0	0	1		0	13.8	3.8	0	79
34	1	1	0		0		0	1	1	0	0	0	1	0	0	1	1	0	1	1	1	0	1	1	1	1	82	1.72	27.7	172	75	36			1	0	0	0	0	0	0	0		1	8.9			57
18	1	0	0		0		0			0	0	0	0	0	0	0	0	1	1	0	1	1	0	0	1	0	67	1.59	26.5	115	68	36.4	20	0	0	0	0	0	0	0	0	1		0
66	2	1	0	0	0		0	1	1	0	0	0	0	0	0	0	0	0	1	0	1	0	0	0	1	1	35	1.48	16	152	93	38.8	18	0	0	0	0	0	0	0	0	1		0	11.3
60	2	1	0	0	0		0			0	0	0	0	0	0	0	0	0	1	1	1	1	0	1	0		47	1.5	20.9	102	61	35.6	36	0	0	0	0	0	0	0	0	1		0	10.6			69
44	1	1	0		0		0	1	1	0	0	0	0	0	0	0	1	0	1	1	1	1	0	0	1	1		1.76		119	88	36.9	40	0	1	0	0	0	0	0	0	0		1				51
22	2	0	0	0	0		0			0	0	0	0	0	0	0	0	0	1	0	0	0	0	1	1	1	53	1.57	21.5	110	64	36.4	18	0	0	0	0	0	0	0	0	1		0	9			56
93	1	0	0	0	0		0	0		1	0	0	0	0	0	0	1	0	1	0	1	0	0	1	0		44	1.64	16.4	127	85	36.5	22	0	0	0	0	0	0	0	0	1		0				92
41	1	1	0	0	0		0	1	1	0	0	0	0	0	0	0	0	1	1	1	1	1	0	1	1	1	50	1.78	15.8	80	50	36.4	18	0	0	0	0	0	0	0	0	1		0
25	2	1	0	0	0		0			0	0	0	0	0	0	0	0	0	1	0	1	1	0	1	1	1	42	1.5	18.7	111	62	38	20	0	0	0	0	0	0	0	0	1		0	13.8			71
59	1	1	0	0	0		0	0		0	0	0	0	0	0	1	1	1	1	1	1	0	0	0	0		57	1.5	25.3	185	109	35.9	20	0	1	0	0	0	0	0	0	0		0				99
39	1	1	0		0		0	0		0	0	0	0	0	0	0	1	1	1	0	1	1	0	1	0			1.64		118	97	35.8	26	0	0	0	0	0	0	0	0	1		0
42	2	1	0	0	0		0	1	1	0	0	0	0	0	0	0	1	0	1	1	0	0	0	1	1	1	71	1.75	23.2	119	91	35.9	40	0	0	0	0	0	0	0	0	1	91	1	10.7			68
65	1	1	0		0		0	0		0	0	0	0	0	0	0	1	1	1	1	1	1	0	1	0		52	1.59	20.6	106	59	36.4	22	0	1	0	0	0	0	0	0	0	94	0
18	1	1	0	1	0		0	0		0	0	0	0	0	0	0	0	0	1	1	1	1	1	0	0							36.1	38	0	1	0	0	1	0	0	0	0	67	0	13
42	2	0	0	0	0		0			0	0	0	0	0	0	0	0	0	1	0	0	1	0	0	0		54	1.56	22.2	138	91	38.1	16	0	1	0	0	0	0	0	0	0	92	0
27	1	1	0	0	0			0		0	0	0	0	0	0	0	0	0	1	0	1	0	0	0	1	0		1.71		104	60	36.1	30	0	0	0	0	0	0	0	0	1	65	0	5.2			148
27	1	0	0	0	0		0	0		0	0	0	0	0	0	0	1	1	1	0	1	1	0	1	0		57	1.73	19	120	89	37.3	18	0	0	0	0	0	0	0	0	1	94	0	15.1			71
38	1	1	0	0	0		0	0		0	1	0	0	0	0	0	1	0	1	1	1	1	1	0	0		68	1.69	23.8	136	88	35.2	22	0	0	0	1	0	0	0	0	0	82	0
19	1	1	0	1	0		0			0	0	0	0	0	0	0	0	1	1	1	0	1	1	0	1		55	1.64	20.4	99	65	36	40	1	1	0	0	0	0	0	0	0	50	1	10.5			66
67	2	1	0	0	0		0	0		0	0	1	1	0	0	1	0	0	1	1	1	1	0	0	0			1.64		188	78	36.1	26	0	1	0	0	0	0	0	0	0	75	0
70	2	1	0	0	0		0	0		0	0	0	0	0	0	0	0	0	1	1	1	0	0	1	0					109	72	36.8	20	0	1	0	0	0	0	0	0	0		0	11
21	1	1	0	0	0		0			0	0	0	0	0	0	0	0	0	1	1	1	1	1	0	0		53	1.61	20.4	126	70	38.2	40		1	0	0	0	0	0	0	0			16.1			110
30	1	1	0	0	0		0			0	0	0	0	0	0	0	1	0	1	0	0	1	0	1	1	0	81	1.68	28.7	113	68	35.8	20	1	0	0	0	0	0	0	0	1		0	8.9			109
20	1	1	0	0	0		0			0	0	0	0	0	0	0	0	0	1	0	0	0	0	0	0			1.61		104	63	35.8	30	0	0	0	0	0	0	0	0	1	89	0
26	2	1	0		0		0	1	0	0	0	0	0	0	0	0	1	0	1	1	1	1	0	0	0		48	1.6	18.7	114	74	35.6	34	0	1	0	0	0	0	0	0	0	76	0	11.4			44
68	2			1	0		0	0		0	0	0	1	0	0	0	0	0	1	1	1	1	1	0	0			1.63		128	91	36.1	34	0	1	0	0	0	0	0	0	0	97	0	13.4			62
27	1	1	0		0			0		0	0	0	0	0	0	0	0	0	1	1	0	0	1	0	0			1.72		102	70	36.9	40	1	0	0	0	0	0	0	0	1	93	0	13.2			74
68	1	1	0	0	0		0	0		0	0	0	0	0	0	1	0	0	1	1	1	1	0	1	1	1	46	1.65	16.9	123	68	36	20	0	1	1	0	0	0	0	0	0	98	0	8			121
61	2	1	0	0	0		0	1	1	0	0	0	0	0	0	0	1	0	1	0	1	1	0	0	1	0				135	84	36.5	24	0	1	0	0	0	0	0	0	0		0	10.2			235
70	2	1	0		0		1	0		0	0	0	0	0	0	0	0	0	1	1	1	1	0	0	1	1	48			107	60	36.3	20	0	0	0	0	1	0	0	0	0		0	11			38
29	2	1	0	1	0		1	0		0	0	0	0	0	0	0	1	0	1	1	0	1	0	1	1	1		1.55		115	60	36.5	20	0	1	0	0	0	0	0	0	0		1	8.8			50
38	1	1	0		0		1	1	0	0	0	0	0	0	0	0	1	0	1	1	1	1	0	1	1	1		1.75		115	55	36.8	40	0	0	0	0	1	0	0	0	0	98	0	9.2			56
45	2	1	0		0		1	1	1	0	0	0	0	0	0	0	1	0	1	0	0	1	0	0	1	1		1.58		117	92	36.4	20	0	0	1	0	0	0	0	0	0		0	8.2			76
27	1	1	0		0		1	0		0	0	0	0	0	0	0	1	1	0	1	1	0	0	0	1	0		1.65		103	64	35.2	22	0	0	1	0	0	0	0	0	0		0	4.9			30
80	2	1	0	1	0			0		0	1	1	0	0	0	0	0	0	1	1	1	0	0		0			1.46		175	85	35.5	32	0	0	0	0	0	0	0	0	1	93	1	15.8	5.5	0	56
50	2	1	0	0	0					0	1	0	0	0	0	0	0	0	1	1	0	1	0	0	0		59			104	71	38	22	0	0	0	0	0	0	0	0	1	86	0	12.9
34	2	1	0	1	0		0	1	1	0	0	0	0	0	0	0	0	0	1	1	1	1	0	1	1	1	56	1.69	19.6	105	63	38	24	0	0	0	0	0	0	0	0	1	72	0		5.8	0	58
48	2	1	0		0			1	1	0	0	0	0	0	0	0	1	0	1	0	0	1	0	1	0		96	1.82	29	105	85	37	18	0	1	0	0	1	0	0	0	0	60	0	14.9	4.2	0	56
55	2	1	0		0		0	1	1	0	0	0	0	0	0	0	0	0	1	0	0	0	1	1	1	1	65			114	77	37.8	24	0	0	0	0	1	0	0	0	0	92	0	12.7	4.5	0	69
18	2	1	0		0		0			0	0	0	1	0	0	0	1	0	1	1	1	1	0	1	1	1	43	1.5	19.1	121	97	36.8	30	1	0	0	1	0	0	0	0	0	79	0	11.6	5.8	0	93
36	2	1	0	0	0			0		0	0	0	0	0	0	0	0	0	1	0	1	0	0	0	0		80	1.64	29.7	97	55	36.5	18	0	1	0	0	0	0	0	0	0		0
34	2	1	0	0	0		0	0		0	0	0	0	0	0	0	0	0	1	1	1	1	1	1	1	1	40	1.61	15.4	161	121	37.6	30	0	1	0	0	0	0	0	0	0		0	11.2	12.1	0	130
34	2	0	0		0		0	1	1	0	0	0	0	0	0	0	0	0	1	0	1	1	0	0	1	1	70			105	65	36.5		0	0	0	0	0	0	0	0	1		0	12.7	3	0	71
43	2	1	0	0	0		0	1	1	0	0	0	0	0	0	0	0	0	1	0	1	0	0	0	1	1	57	1.52	24.7	90	58	38.4	20	0	0	0	0	1	0	0	0	0	98	0	7.8	3.2	0	71
49	2	1	0	0	0		0	0		0	0	0	0	0	0	0	0	0	1	1	0	1	0	1	1	0	75	1.63	28.2	110	58	36.1	18	0	0	0	0	0	0	0	0	1	98	0
84	2	1	0	0	0					0	0	0	0	1	0	1	0	1	1	0	1	1	0	0	0			1.66		112	80	38	18	0	1	0	0	0	0	0	1	0	98	0	10.7	4.4	0	78
66	1	1	0	1	0		0	0		0	0	1	1	0	0	0	1	1	1	1	1	1	1	1	1	1		1.63		90	60	38.3	40	1	1	0	0	0	0	0	0	0	97	1	9.9	20	1	175
25	2	1	0	1	0			0		0	0	0	0	0	1	0	0	0	1	0	0	0	0	0	0		52	1.43	25.4	178	118	37.2	20	1	1	0	0	0	0	0	0	0	98	0	8	35.2	1	1185
42	2	1	0	0	0			1	1	0	0	0	0	0	0	0	0	0	1	1	1	0	1	1	0		48	1.78	15.1	104	74	37.5	22	0	0	0	0	0	0	0	0	1		0
22	2	1	0		0		0	1	1	0	0	0	0	0	0	0	0	0	1	1	1	1	0	1	1	1	47	1.62	17.9	89	68	36.5	22	0	0	0	0	0	0	0	0	1	97	0	11.4	1.9	0	28
69	2	1	0	0	0		0			0	0	0	0	0	0	0	0	0	1	1	0	0	0	0	1	0	72	1.52	31.2	153	83	37.6	20	0	1	0	0	0	0	0	0	0	91	0	12.8	4.1	0	56
74	2	1	0	1	0			0		1	0	0	1	0	0	1	0	0	1	1	0	0	0	0	0			1.55		121	57	37	22	0	1	1	0	0	0	0	0	0	82	0	14	6.2	0	89
83	2	1	0		0			0		0	0	0	1	0	0	0	1	0	1	1	1	0	0	0	0		46	1.63	17.3	107	88	36.5	20	0	1	1	0	0	0	0	0	0		0	8.7	15.4	0	192
83	2	1	0	0	0					0	0	0	1	0	0	0	0	0	1	1	1	1	0	1	0		50	1.43	24.5	95	52	35.9	30	1	0	0	0	0	0	0	0	0	92	0	13	9.9	0	113
54	2	1	0		0		1	1	1	0	0	0	0	0	0	0	0	0	1	1	0	1	0	1	1	0	91	1.5	40.4	125	93	37	36	0	0	0	0	1	0	0	0	0	86	1
46	1	1	0	1	0		1	0		0	0	0	0	0	0	0	1	1	1	0	1	0	1	1	1	1		1.64		116	77	37.8	26	1	0	0	0	0	0	0	0	1	82	0	7	12.1	0	123
20	2	1	0	1	0		0	0		0	0	0	0	0	0	0	0	0	1	1	0	1	0	1	1	1		1.59		0	0	35.3	36	1	1	0	0	0	0	0	0	0	0	1
25	2	1	0	1	0			1	0	0	0	0	0	0	0	0	0	0	1	0	1	1	0	0	0		37.6	1.53	16.1	107	76	36.5	30	0	1	0	0	0	0	0	0	0	80	0	9.1	17.1	0	148
90	2	1	0	0	0		0			0	0	0	0	0	0	1	0	0	1	1	1	1	0	1	1	0	41	1.43	20	198	100	36.1	18	0	1	0	0	0	0	0	0	0	93	0	9.7	3.5	0	64
25	2	1	0		0		1	1	1	0	0	0	0	0	0	0	0	0	1	1	1	1	0	0	1	1	91	1.64	33.8	104	75	36.2	28	0	1	0	0	0	0	0	0	0	94	0	14.2	3.6	0	47
24	2	1	0	1	0					0	0	0	0	0	0	0	1	0	1	1	0	1	0	0	0		56	1.63	21.1	103	65	38	30	0	0	0	0	0	0	0	0	1	86	0		6.3	0	48
35	2	1	0	0	0			1	1	0	0	0	0	0	0	0	1	0	1	1	0	0	0	0	0			1.59		120	90	36.7	28	1	1	0	0	0	0	0	0	0		0	6.2	9.4	0	88
18	2	1	0	1	0			1	1	0	0	0	0	0	0	0	0	0	1	1	1	0	0	1	0		39	1.51	17.1	82	53	36.1	28	0	1	0	0	0	0	0	0	0	93	0	8.4	14	0	198
27	1	1	0	0	0		0	1	1	0	1	0	0	0	0	0	1	0	1	1	1	1	0	1	1	1	57	1.75	18.6	128	60	37	32	0	1	0	0	0	0	0	0	0	96	1	11.7	6	0	81
49	1	1	0	0	0		1	1	1	1	0	0	0	0	0	1	1	0	1	1	1	0	0	0	1	1	59	1.61	22.8	112	71	36	26	0	1	0	0	0	0	0	0	0	82	1	15.8	3.7	0	51
34	2	1	0	0	0			1	1	0	0	0	0	0	0	0	0	0	0	0	0	1	0	0	0		45	1.48	20.5	85	56	36.5	22	1	1	0	0	0	0	0	0	0	85	0	8.1	13.6	0	275
40	2	1	0	1	0		0	1	1	0	0	0	0	0	0	0	0	0	1	1	0	1	0	0	1	1	35	1.62	13.3	69	44	37	28	0	1	0	0	0	0	0	0	0	98	1	7.4	8.5	0	73
32	2	1	0	0	0			1	0	0	0	0	0	0	0	0	1	0	1	1	0	1	0	0	0		48	1.64	17.8	109	79	36.2	18	0	1	0	0	0	0	0	0	0	83	0	14.1	5.2	0	50
65	2	1	0	0	0			0		0	0	0	0	0	0	0	1	1	1	0	1	1	0	0	0		50	1.5	22.2	65	37	37.6	16	0	1	0	0	0	0	0	0	0	95	0	9.8	21.6	1	360
42	1	1	0	0	0		0	1	1	0	0	0	0	0	0	0	1	1	1	0	1	1	0	1	1	0				110	60	35.8	22	0	1	1	0	0	0	0		0	97	0	6.6	4.5	0	61
46	2	1	0		0		0	1	1	0	0	0	0	0	0	0	1	0	1	1	1	0	0	1	1	1				115	55	36.8	19	0	1	0	0	0	0	0		0	93	0	11.1	4.6	0	39
31	1	1	0	1	0		1	0		0	0	0	0	0	0	0	1	1	1	1	1	0	0	1	1	0	60			96	54	35.9	24	0	0	0	0	0	0	0		1	98	0	17	11	0	111
40	1	1	0		0		1	1	1	0	0	0	0	0	0	0	1	1	1	1	1	0	0	1	1	1				110	60	36.8	22	0	1	0	1	1	0	0		0	65	0	10.1	7.1	0
32	1	1	0	0	0		1	1	1	0	0	0	0	0	0	0	1	1	1	0	0	0	0	1	1	1				110	70	36.7	22	0	0	1	0	0	0	0		0	91	0	11.8	4.4	0	61
30	2	1	0	0	0		1	1	0	0	0	0	0	0	0	0	0	0	1	1	1	1	0	0	1	0				100	65	38	34	0	1	0	0	0	0	0		0	93	0	5.9	7	0	56
38	1	1	0		0		1			0	0	0	0	0	0	0	1	0	1	1	0	1	0	1	1	1				100	68	37	24	0	0	0	0	1	0	0		0	72	0	13.3	5.1	0	53
38	1	1	0	0	0		1	1	0	0	0	0	0	0	0	0	0	0	1	1	0	1	0	1	1	1				110	60	37.1	48	0	1	0	0	0	0	0		0	83	0	10.5	5.6	0	68
62	1	1	0	0	0		0	1	1	0	0	1	0	0	0	0	1	1	1	0	1	0	0	1	1	1				100	70	36	21	0	1	0	0	0	0	0		0	82	0
70	1	1	0	0	0		0	0		0	0	0	0	0	0	0	1	1	1	1	1	1	1	1	1	1				95	65	36.7	20	0	1	0	0	1	0	0		0	70	0	15.2	5.7	0	61
31	2	1	0	0	0		0	1	1	0	0	0	0	0	0	0	0	0	1	0	0	1	0	1	1	0				124	68	37.8	30	0	0	0	0	0	0	0		1	96	0	3.6	9.3	0	109
70	2	1	0	0	0		1	0		0	0	0	0	0	0	1	0	0	1	1	1	0	0	1	1	1				162	112	36.8	34	0	1	0	0	1	0	0		0	83	0	15.3
60	2	1	0	0	0		0	1	1	0	0	0	0	0	0	0	1	1	1	1	1	1	0	1	1	0				136	100	36.5	34	0	0	0	0	1	0	0		0	55	0	8.8
50	1	1	0		0		1	1	1	0	0	0	0	0	0	0	0	1	1	0	1	1	0	1	1	0				105	60	36.5	26	0	0	0	0	0	0	0		1		0
79	1	1	0	0	0		0	0		0	0	0	0	0	0	1	1	0	1	1	1	0	0	1	1	1				168	108	36.5	26	0	1	0	0	1	0	0		0		0	9.2	4.2	0	83
32	1	1	0	0	0		1	1	0	0	0	0	0	0	0	0	1	0	1	1	0	0	0	1	1	1				120	76	36.5	36	0	0	0	0	0	0	0		1	88	0	16.8	7	0	97
19	2	1	0		0		0	0		0	0	0	0	0	0	1	0	0	1	1	1	1	1	1	1	0				185	128	37.2	22	0	1	0	0	0	0	0		0		0	13.2
22	2	1	0	0	0		0	1		0	0	0	0	0	0	0	0	0	1	1	1	0	0	1	1	0				142	89	37.6	40	0	0	0	0	0	0	0		1	91	0		5.1	0	54
41	1	1	0		0		1	1	1	0	0	0	0	0	0	0	1	0	1	1	0	0	0	1	1	1	51	1.75	16.7	120	80	36	20	0	1	0	0	0	0	0		0	91	0	9.7			33
39	2	1	0	1	0		1	1	1	0	0	0	0	0	0	0	0	0	1	0	1	0	0	1	1	0	40	1.65	14.7	118	83	36	20	0	1	0	0	0	0	0		0		0	5.4			482
33	1	1	0	1	0		1	0		0	0	0	0	0	0	0	1	1	1	1	1	1	1	1	1	1				110	70	38	34	0	0	0	0	1	0	0		0	91	0	16.1	5.1	0	66
52	1	1	0	1	0		0	0		0	0	0	0	0	0	0	1	0	1	1	1	0	0	1	1	0				120	60	37.1	24	0	1	0	0	1	0	0		0		0	8.6	10.3	0	84
21	2	1	0		0		1	1	0	0	0	0	0	0	0	0			1	0	0	1	0	1	1	0	52			100	60	37.2	24	0	1	0	0	0	0	0		0		0
58	2	1	1	0	0		0	0		1	0	0	0	0	0	0	0	0	0	1	0	0	0	1	1	1	86			145	58	37.2	25	0	0	0	0	0	0	0	1	0	95	1	10.9	7.9	0	83
62	1	1	0		0		0	1	1	0	0	0	0	0	0	0	1	1	1	0	1	1	0	1	1	1		1.43		100	60	36	22	0	1	0	0	0	0	0	0	0		0	5.2	7.3	0	270
23	2	1	0		0		1	1	1	0	0	0	0	0	0	0	0	0	1	0	1	0	0	1	1	0	37	1.48	16.9	85	49	35.5	22	1	0	0	0	1	0	0	0	0		0	10.7			72
25	2	1	0	1	0		0	1	1	0	0	0	0	0	0	0	0	0	1	0	0	0	0	1	1	1	30	1.47	13.9	98	72	36.9	20	0	0	0	0	0	0	0	0	1		0	6.7	12.2	0
24	1	1	0	0	0			0		0	1	0	0	0	0	0	1	1	1	0	0	0	1	0	0		62	1.7	21.5	113	66	35.8	20	0	1	0	0	0	0	0	0	0		0	16.7			71
49	2	1	0	0	0			0		0	0	0	1	0	0	0	1	1	1	1	1	1	0	0	0		46	1.5	20.4	82	53	38.2	28	0	1	0	0	0	0	0	0	0	90	0	9.2			56
28	2	1	0	0	0		0	0		0	0	0	0	0	0	0	0	0	1	1	0	0	1	1	1	1	61	1.71	20.9	127	79	35.4	28	0	0	0	0	0	0	0	0	1	84	0	12.5			52
58	2	0	0	0	0			0		0	0	0	0	0	0	0	0	0	1	0	0	0	0	1	0		71			124	84	36	18	0	1	0	0	0	0	0	0	0		0	13.2			56
22	2	1	0	0	0			0		0	0	0	0	0	0	0	0	0	1	0	0	1	0	1	0		43	1.6	16.8	102	70	38	28	0	1	0	0	1	0	0	0	0		0	8.4	5.5	0	59
	1	1	0	1	0			1	0	0	0	0	0	0	0	0	1	0	1	0	0	0	0	0	0		40	1.53	17.1	78	37	39.5	32	0	0	0	0	0	0	0	1	0		0	11.3
34	2	1	0	0	0		1	1	1	0	0	0	0	0	0	0	0	0	1	1	0	1	0	1	1	1		1.54		120	70	36	16	0	0	0	0	0	0	0	0	1		0	8.3	3.1	0	78
47	1	1	0	1	0			0		0	0	0	0	1	0	0	1	1	1	0	1	1	1	1	0			1.6		96	68	37.5	40	0	0	0	0	1	0	0	0	0		0	6.2	5.3	0	50
66	1	1	0	0	0		0	1	1	0	0	0	0	0	0	0	0	0	1	0	0	1	0	1	1	1	52	1.6	20.3	87	54	38.1	18	0	1	0	0	0	0	0	0	0		0	5.7	6	0	92
38	2	1	0	1	0			1	1	0	0	0	0	0	0	0	1	1	1	1	0	0	1	1	1	1	38	1.55	15.8	121	88	36	18	1	1	0	0	0	0	0	0	0		0
70	2	1	0	0	0			1	1	0	0	0	0	0	0	0	1	1	1	0	1	0	0	1	0					130	70	37.2	16	0	0	0	0	0	0	0	0	1		0	2.5	15.1	0	228
18	2	1	0	0	0					0	0	0	0	0	0	0	0	0	1	0	0	1	0	0	0		36	1.55	15	110	60	39.4	18	0	1	0	0	0	0	0	0	0		0	12.9	4.8	0	77
24	1	1	0	0			1	0		0	0	0	1	0	0	0	1	1	1	1	1	0	1	1	1	0	55	1.57	22.3	80	48	35.9	40	0	1	0	0	0	0	0	0	0		0	11.3			54
[truncated: 36 more columns]
